# Supplementary material for: Bridging a diagnostic Kawasaki disease classifier from a microarray platform to a qRT-PCR assay
Source: Pediatr Res. 2022 Jun 22;93(3):559–69. doi: 10.1038/s41390-022-02148-y (PMC9988687; doi:10.1038/s41390-022-02148-y)
Supplement: Supplementary file 1 — 20211215_Bridging paper_supplemental Tables [file 41390_2022_2148_MOESM1_ESM.xlsx]

## Sheet: Table S1
Table S1	qRT-PCR reference gene shortlist. This is a shortlist of 173 probe IDs that fulfill the requirements for reference genes in the target population to be used for the KiDs-GEP classifier. This is based on an analysis in 458 patients in the discovery data, and contains probes targeting transcripts moderately to highly expressed (mean log2 expression between 11 and 15). The Symbol column contains gen…
Probe ID	Symbol	Limma regression coefficients						AveExpr	P.Value	adj.P.Val	SD
		DV	HC	HSP	JIA	KD	U
ILMN_2053178	ACTG1	-0.00936652	0.0064023	-0.0571973	-0.0147316	-0.0198872	-0.0279748	14.4228	0.934638	0.999996	0.218378
ILMN_2338997	PTP4A2	0.0260792	0.105562	-0.00536729	0.0174768	-0.023083	0.00487022	13.0667	0.0724919	0.199519	0.226104
ILMN_1760320	GNB1	-0.0373345	-0.0463972	-0.170302	-0.0411237	-0.0297377	-0.0489995	12.1326	0.299607	0.571636	0.235018
ILMN_1655163	STK24	0.0508254	0.00921261	-0.0937027	0.0372646	0.0543669	0.0710818	11.6433	0.148192	0.347259	0.244322
ILMN_1739946	VKORC1	-0.0407009	0.050093	-0.0703252	-0.0178338	-0.0420593	-0.0147465	11.1823	0.360337	0.645014	0.249026
ILMN_3226045	LOC728533	-0.000814192	0.0458742	-0.183083	-0.0115046	-0.00453392	-0.0344975	11.5109	0.0538765	0.156628	0.250302
ILMN_1691428	PSMD12	-0.0510453	-0.0407805	-0.0859242	-0.0545784	-0.0750442	-0.0732138	14.7525	0.692751	0.924098	0.251433
ILMN_1768396	AURKAIP1	0.029462	-0.071881	-0.11145	-0.0199109	-0.0698103	0.00792128	11.5339	0.0522946	0.152884	0.254683
ILMN_1664956	SSU72	-0.000591768	0.0234591	-0.0966852	-0.00276445	-0.0149817	0.00599626	11.5544	0.776352	0.967231	0.255545
ILMN_1697420	TINF2	-0.0381537	-0.0518465	-0.195529	-0.0525302	-0.0481797	-0.0721298	11.0075	0.201046	0.43378	0.256664
ILMN_1694385	YWHAB	0.00207663	0.000710534	-0.0830759	-0.00956486	0.00469472	-0.0296858	12.5261	0.872071	0.999996	0.264148
ILMN_3226663	MGC26356	-0.0235191	0.0479043	-0.0688551	-0.0215661	-0.0206509	-0.0630035	14.544	0.322344	0.599807	0.264699
ILMN_1770084	TACC1	-0.0709684	0.0259792	-0.0533265	-0.0306638	-0.0107548	-0.0519795	11.0294	0.377155	0.662906	0.266349
ILMN_2054928	XPNPEP3	0.0155947	0.0176866	0.0128494	-0.0165254	-0.0603343	-0.0468978	14.8561	0.436645	0.724019	0.267928
ILMN_2365711	Septin 2	0.113487	0.104237	0.148039	0.0889338	0.0773721	0.102488	11.1317	0.24804	0.503366	0.268202
ILMN_1780036	WDR1	-0.0946655	-0.0844555	-0.176986	-0.0635935	-0.02507	-0.065301	12.0591	0.160896	0.368891	0.268415
ILMN_1703477	ARHGEF2	-0.0839098	-0.0825999	-0.121922	-0.0497099	-0.0280165	-0.0281658	12.8518	0.379922	0.665722	0.270204
ILMN_1802905	PIAS4	0.0978693	0.132863	-0.0329929	0.0629917	0.0415564	0.0581206	11.1091	0.101593	0.260706	0.272604
ILMN_1711383	STK4	0.0138803	0.0723369	-0.0260938	0.00750984	0.0075588	-0.0255392	12.2785	0.577997	0.847305	0.275163
ILMN_2180929	SLC16A12	-0.0282173	0.0707269	-0.074295	-0.0175011	-0.0279487	-0.0480067	14.6798	0.258422	0.51716	0.279881
ILMN_1794912	ATP5H	0.00472753	-0.0638701	-0.118944	-0.0260876	-0.0654061	0.000202025	11.3956	0.333017	0.612943	0.280049
ILMN_1673682	GATAD2A	-0.00650036	-0.0443037	0.0302574	-0.00339388	-0.0132214	0.0228204	11.0996	0.884469	0.999996	0.28016
ILMN_1700182	LOC400721	0.027026	0.0814002	-0.0701935	0.00617636	0.00769697	-0.0408907	14.9063	0.205291	0.440419	0.280532
ILMN_3227321	LOC731542	-0.0199554	0.0517001	-0.0700422	-0.0318937	-0.0614644	-0.0778802	14.8771	0.170779	0.385581	0.286511
ILMN_2357386	FKTN	-0.0325843	0.0325399	-0.127304	-0.0302067	-0.0215759	-0.0689061	14.6123	0.335372	0.615887	0.290932
ILMN_1778457	IL18	0.00626206	0.102468	-0.068935	-0.000577964	-0.00921531	-0.0468807	14.6139	0.109436	0.276029	0.291292
ILMN_3240316	TMSL3	0.110282	0.0804956	0.161254	0.0764063	0.0550298	0.083517	12.9578	0.35565	0.639163	0.295064
ILMN_1745329	PRR14	-0.141058	-0.0777969	-0.105368	-0.0725727	-0.0257588	-0.0732312	11.2656	0.110543	0.278331	0.295113
ILMN_1718988	DAZAP2	-0.110732	-0.0736781	-0.151858	-0.0565809	0.000744975	-0.0525269	13.2046	0.130125	0.315482	0.297435
ILMN_3277365	LOC100133233	-0.0200765	0.0665644	-0.0957359	-0.0165506	-0.00692885	-0.0625511	14.8242	0.236464	0.486509	0.29851
ILMN_1761277	PDE4C	-0.00682894	0.0985438	-0.0362119	-0.000106614	0.0110258	-0.05226	14.8506	0.161005	0.369059	0.299981
ILMN_2158164	ZNF430	-0.0299914	0.0649629	-0.0828312	-0.0268093	-0.0285249	-0.0789127	14.5112	0.175192	0.392728	0.301575
ILMN_2049343	LOC642947	-0.0216689	0.0735875	-0.0883479	-0.0228914	-0.0340412	-0.0705461	14.7541	0.160477	0.368207	0.301724
ILMN_1706057	CS	0.0966861	0.187683	0.0194113	0.0836777	0.0945648	0.0599971	11.3822	0.0602224	0.171402	0.303444
ILMN_2274775	SLC44A4	-0.0043308	0.0683174	-0.0875263	-0.0104082	-0.00727845	-0.0551507	14.5841	0.328609	0.607521	0.305734
ILMN_1799725	DOCK2	-0.0160628	-0.139928	-0.0583875	-0.039373	-0.0229191	-0.0355471	11.586	0.274257	0.538891	0.307727
ILMN_1750805	ARHGAP30	-0.091602	-0.00848765	-0.146515	-0.0556178	-0.0189437	-0.0898836	11.0533	0.231202	0.479006	0.30778
ILMN_2180519	LOC729603	-0.0362514	0.0368017	-0.159304	-0.0480059	-0.0579397	-0.10527	14.7728	0.0808778	0.217663	0.308879
ILMN_1666385	CALM3	0.0426481	0.0378444	-0.154292	0.0238462	0.0129533	0.0524708	12.2333	0.266177	0.527937	0.309148
ILMN_1815124	LOC645317	0.0262403	-0.0691113	0.0628801	-0.0314384	-0.112793	-0.0357929	12.1709	0.0835083	0.223522	0.315976
ILMN_1682930	SIPA1	-0.128895	-0.0294764	-0.127353	-0.0715706	-0.0228673	-0.10693	11.4037	0.11527	0.287864	0.317469
ILMN_2118472	C10orf58	0.0299907	0.112245	0.0385177	0.0242601	0.0251258	-0.0219859	13.9433	0.362954	0.647811	0.318446
ILMN_1759252	ADD1	0.0542774	0.0692455	0.0684671	0.0706524	0.100246	0.102436	12.1354	0.622677	0.878719	0.318542
ILMN_3240943	LOC100133772	-0.0174134	0.102472	0.058641	0.0230669	0.0281796	0.0189349	13.3712	0.490767	0.775633	0.319029
ILMN_2316974	LILRB1	-0.00641068	0.0551402	-0.110111	-0.0207573	-0.010751	-0.0808035	14.0834	0.215702	0.456228	0.320495
ILMN_2401906	CDAN1	0.023674	0.109977	-0.0167982	0.0104014	-0.00383176	-0.037493	14.4021	0.246755	0.50132	0.321474
ILMN_3300797	LOC729090	-0.115356	-0.0573657	-0.141343	-0.0936878	-0.113045	-0.119567	14.4217	0.340906	0.622451	0.322206
ILMN_1761912	MGAT1	-0.0312182	-0.0765113	-0.162652	-0.0862065	-0.163783	-0.115743	11.3044	0.0530593	0.154728	0.327423
ILMN_1713749	CORO1A	-0.098535	-0.087771	-0.195584	-0.0895837	-0.090526	-0.109751	12.6638	0.404375	0.691939	0.328056
ILMN_1661170	NDUFB8	0.077388	0.13736	0.0623351	0.0397501	-0.0431522	0.0307652	11.6861	0.0768246	0.208985	0.336331
ILMN_1730568	ZDHHC7	-0.133564	-0.0522185	-0.139695	-0.0671549	0.00940673	-0.0948704	11.0231	0.0811794	0.218338	0.338086
ILMN_1772686	FGD3	0.0360178	0.153349	-0.0574515	0.0254173	0.0301403	-0.0327393	12.5965	0.0636806	0.179421	0.342668
ILMN_2261519	AIRE	0.00812502	0.0913428	-0.00590844	0.00653061	0.00610815	-0.0374123	14.0948	0.547418	0.823027	0.34281
ILMN_1687858	CALM2	0.0169417	-0.0838485	-0.0162429	-0.00596821	-0.00155968	0.0113758	12.1772	0.741235	0.951022	0.343349
ILMN_2079098	C9orf80	-0.0688112	0.0766508	-0.0908349	-0.0363719	-0.0236696	-0.0890392	13.9899	0.120582	0.297964	0.34549
ILMN_2211724	C21orf24	-0.00314478	0.0840488	-0.0265877	-0.014179	-0.018342	-0.0832742	13.5788	0.216175	0.456943	0.349616
ILMN_1798581	MCM8	-0.034683	0.0983057	-0.0841136	-0.0156736	9.0787e-05	-0.0706626	14.5335	0.151002	0.352481	0.350426
ILMN_2341363	ATP5A1	0.141279	0.121066	0.0996416	0.0829419	-0.00529897	0.11655	12.0979	0.0640952	0.180387	0.352326
ILMN_2073307	IL10	0.0102012	0.116388	-0.0695139	0.0019279	0.0102282	-0.0639673	13.8087	0.124517	0.305453	0.352778
ILMN_3244728	LOC100134159	-0.0223078	0.116789	0.0395198	-0.00602253	-0.00577724	-0.0724355	13.4429	0.10223	0.261958	0.353469
ILMN_2404795	SULT1A1	-0.0738699	0.0646553	-0.00570183	-0.0352731	-0.0221348	-0.0899199	13.077	0.206714	0.442459	0.355993
ILMN_1742163	LOC441087	-0.0638625	0.0180533	0.0791069	-0.0558123	-0.0819639	-0.124802	13.4484	0.114763	0.28691	0.357632
ILMN_2227495	ZNF549	-0.0680528	0.0300386	-0.023036	-0.0561758	-0.0729506	-0.117127	13.6251	0.275042	0.53974	0.361858
ILMN_3238183	BMS1P5	-0.0757701	0.0136627	0.0245946	-0.0591468	-0.0855335	-0.111159	12.9212	0.341745	0.623422	0.37236
ILMN_1777998	ARHGAP25	-0.104184	0.0942533	0.0227287	-0.0098555	0.0401119	-0.0286634	11.4425	0.0592012	0.169065	0.373817
ILMN_2091084	C8orf37	-0.165964	-0.0460766	-0.238033	-0.114665	-0.095482	-0.158095	13.9279	0.06089	0.172907	0.373924
ILMN_1805668	ZNF486	-0.061605	0.0871383	-0.0856682	-0.0377146	-0.0195798	-0.111835	14.1902	0.0894312	0.23609	0.380636
ILMN_3232828	LOC728620	-0.103212	-0.0604888	-0.025942	-0.098477	-0.136639	-0.151938	13.6655	0.296564	0.568054	0.383533
ILMN_2134381	C14orf85	-0.0446085	0.0534956	-0.0419428	-0.0516718	-0.0649432	-0.138009	13.488	0.122577	0.301759	0.385151
ILMN_1723020	MAP3K1	-0.104482	-0.100121	-0.162463	-0.0836809	-0.0429627	-0.117109	11.091	0.523762	0.803802	0.385494
ILMN_2094718	TPT1	-0.15309	-0.0687551	0.0579999	-0.0583879	-0.022822	-0.0416953	14.2352	0.1514	0.353132	0.385678
ILMN_2049364	FAM119A	-0.150335	-0.0832037	-0.018199	-0.120362	-0.129524	-0.189305	13.0615	0.102755	0.263004	0.385946
ILMN_3240177	LLPH	-0.0909542	-0.0196636	-0.00225966	-0.060628	-0.0342622	-0.119335	11.0186	0.486206	0.771802	0.386572
ILMN_2194852	FLJ46309	-0.14288	-0.0321465	-0.122539	-0.108376	-0.120732	-0.164403	13.5317	0.167123	0.379444	0.386969
ILMN_1749447	RPS9	-0.133333	0.0188405	0.0680356	-0.0792381	-0.110856	-0.127635	12.9777	0.063281	0.17854	0.392254
ILMN_3206804	LOC255167	-0.0152113	0.0921041	0.061381	0.0247547	0.0375953	0.0215446	13.3753	0.804856	0.980138	0.393124
ILMN_2361104	ZMAT3	-0.147618	-0.0959071	-0.0615893	-0.121932	-0.13245	-0.180615	13.4462	0.218865	0.460756	0.393716
ILMN_2113738	C8orf45	-0.104906	0.060619	-0.0321161	-0.0590635	-0.0587965	-0.120004	13.5271	0.127741	0.311041	0.394555
ILMN_1726597	FAM65B	-0.0785727	-0.116764	-0.187322	-0.0686272	-0.0311413	-0.0762952	12.2768	0.572158	0.842282	0.395896
ILMN_1768031	DEDD2	0.0140479	-0.0444949	-0.11216	0.00953129	0.0151762	0.0595135	11.9498	0.634439	0.886895	0.395896
ILMN_3269655	FLJ35390	-0.0203719	0.124731	0.0552318	-0.00207238	0.00132891	-0.0713973	13.0848	0.167796	0.380353	0.398388
ILMN_2078724	C14orf153	-0.0661703	0.0682271	0.10438	-0.0427429	-0.0681391	-0.113748	12.2911	0.0872459	0.231322	0.399345
ILMN_3225102	ZNF738	-0.0367385	0.0774933	-0.0225732	-0.0177126	-0.0235207	-0.0576525	12.8208	0.628181	0.882878	0.402224
ILMN_1663313	AMY1C	-0.0270928	0.0544226	0.0538117	0.0040257	0.0230733	-0.0168094	11.867	0.909792	0.999996	0.404901
ILMN_2155322	ZNF652	-0.143023	0.0290522	-0.124419	-0.0918334	-0.089869	-0.156176	12.9778	0.0685706	0.190701	0.404957
ILMN_1664614	FAU	-0.0796505	0.0209552	0.111929	-0.0463711	-0.0963835	-0.0670422	12.6354	0.323541	0.601562	0.406841
ILMN_3260286	LOC100128062	-0.0629851	0.102906	-0.0379436	-0.0319297	-0.0177516	-0.10631	13.2216	0.113712	0.284809	0.40717
ILMN_2405684	BIRC3	-0.018432	0.10844	0.0226999	-0.012326	-0.0114856	-0.0894542	11.5571	0.204827	0.439672	0.408278
ILMN_3289685	LOC645452	-0.12881	0.0118712	-0.166212	-0.0903859	-0.0771265	-0.156724	14.1305	0.124654	0.305711	0.411081
ILMN_1735014	KLF6	-0.0305884	-0.197607	-0.241454	-0.076025	-0.0543851	-0.0783779	12.6741	0.0899828	0.237242	0.411229
ILMN_1684051	WASF2	-0.014846	0.0367065	0.0647701	0.0658855	0.165068	0.117997	11.0383	0.0797252	0.215246	0.412262
ILMN_1711073	LOC653489	-0.0253551	0.118588	0.0580821	-0.00273591	0.00213901	-0.066892	12.5976	0.252849	0.509629	0.412483
ILMN_2117809	DUXAP3	-0.0788285	0.0552024	-0.064695	-0.0627582	-0.0741398	-0.139106	13.6637	0.163571	0.373405	0.413985
ILMN_1721349	MAGT1	-0.0262508	0.0714096	0.0357939	-0.0120073	-0.0145901	-0.0592464	12.3999	0.701219	0.928972	0.417477
ILMN_1722492	DUSP19	0.0563516	0.00454648	0.0890173	-0.011872	-0.0792901	-0.0593533	12.7792	0.324182	0.602232	0.41754
ILMN_2288483	C3orf34	-0.184648	-0.0851607	0.00596616	-0.125574	-0.123511	-0.185222	12.7483	0.0924035	0.242395	0.418794
ILMN_1736008	YRDC	-0.0534839	0.073661	0.105227	-0.0304127	-0.0399835	-0.101677	12.4729	0.192353	0.420492	0.419644
ILMN_2115949	ZNF394	-0.138684	0.00303684	0.00377778	-0.0976116	-0.109146	-0.17769	12.5444	0.0730965	0.200825	0.42053
ILMN_2355559	PSAP	0.00258447	-0.129805	-0.17721	-0.0299437	-0.0457089	0.0194561	13.8972	0.285865	0.554074	0.42646
ILMN_1671661	HSD17B7	-0.0853964	0.0811173	0.0223534	-0.0538487	-0.0563905	-0.1417	12.7511	0.0730978	0.200825	0.42783
ILMN_2054554	DTWD2	-0.0421031	0.137769	0.04107	-0.00971717	-0.00818162	-0.078521	12.6492	0.129369	0.314166	0.428373
ILMN_3251723	PNPT1	-0.023068	0.123716	-0.0435577	-0.0182576	-0.0251593	-0.0944966	13.0447	0.156469	0.361729	0.428811
ILMN_2219618	LOC90586	-0.0644674	0.10994	-0.0325765	-0.0328012	-0.0290644	-0.10438	13.1419	0.141917	0.336386	0.429939
ILMN_2189936	RPL36AL	0.0778366	-0.110884	0.023715	0.0378535	0.0190745	0.122135	12.7388	0.0695127	0.192856	0.43157
ILMN_1654320	LOC644250	-0.0367328	0.119868	0.0626607	0.00031494	0.02751	-0.0652352	12.5344	0.265204	0.526745	0.437397
ILMN_2089175	SYAP1	0.00929663	0.162687	0.0281584	0.00196435	-0.0238017	-0.0804769	11.5546	0.0803229	0.216516	0.438015
ILMN_3231944	LOC100130516	-0.112436	0.0437809	0.0345661	-0.0720807	-0.08796	-0.145248	12.0067	0.126241	0.308454	0.438466
ILMN_3237177	FAM175A	-0.0808184	0.0673199	0.0362975	-0.0641001	-0.0997454	-0.147978	12.3415	0.0874516	0.231769	0.443051
ILMN_2115490	NBPF20	0.120411	0.143798	-0.00763811	0.102218	0.105525	0.133897	13.0175	0.541961	0.8193	0.443651
ILMN_1705064	NDEL1	-0.180974	-0.100381	-0.00758336	-0.0855746	-0.00576786	-0.108668	11.9318	0.137683	0.329086	0.444238
ILMN_1686954	RPS10	-0.0653993	0.0547344	0.219122	-0.0220649	-0.0638261	-0.0473113	13.5774	0.176594	0.395016	0.446296
ILMN_2130078	CDKN2AIPNL	-0.193558	-0.117281	-0.265423	-0.161303	-0.177836	-0.20953	13.8134	0.120122	0.296997	0.446375
ILMN_1694399	ICA1	-0.0882014	0.094248	0.0111347	-0.0413645	-0.0128625	-0.128308	11.8396	0.10448	0.266498	0.453691
ILMN_1778202	FLJ40722	-0.0158933	0.116033	0.177145	0.00107491	-0.00268888	-0.0775836	11.9397	0.159885	0.367223	0.455861
ILMN_2407851	IL17RD	-0.0335997	0.143168	0.0305434	-0.0174188	-0.0330001	-0.0995086	12.3548	0.109317	0.27583	0.458828
ILMN_2273224	SLC4A5	-0.0418923	0.12426	0.0458319	-0.00933121	0.0153255	-0.0891593	11.9971	0.198791	0.430485	0.459731
ILMN_2051900	EID2B	-0.066454	0.0115404	0.0403017	-0.0613534	-0.0910627	-0.126585	12.9714	0.48558	0.771136	0.460239
ILMN_2235745	GRIPAP1	-0.152405	-0.00140728	0.0604642	-0.0983641	-0.105639	-0.178224	11.8522	0.0802036	0.216262	0.460391
ILMN_1738482	CEP27	-0.0329506	0.122025	0.109352	-0.003473	0.00927618	-0.0797715	11.6679	0.21791	0.459277	0.461136
ILMN_1673421	LOC440704	-0.0261256	0.127579	0.100332	-0.0110579	-0.022677	-0.0932872	11.3519	0.163121	0.372646	0.464652
ILMN_3238053	LOC100129211	-0.14758	0.00801907	0.0861466	-0.0890962	-0.113452	-0.149053	11.3739	0.11381	0.284995	0.464748
ILMN_2123559	FAM73A	-0.130196	0.0428487	-0.0366965	-0.0639528	-0.0477268	-0.113044	11.6947	0.321456	0.598838	0.467263
ILMN_2415979	KIAA1751	-0.150549	-0.035366	-0.0689065	-0.113244	-0.137846	-0.171255	12.0629	0.316775	0.593152	0.468469
ILMN_2215382	DDX51	-0.189989	-0.0395197	-0.111431	-0.139123	-0.155868	-0.2135	12.5619	0.0939544	0.24543	0.46954
ILMN_1872419		-0.140594	0.00520274	0.115434	-0.0901685	-0.112344	-0.165039	11.6364	0.079305	0.214369	0.47269
ILMN_3260180	FLJ25363	-0.08414	0.0979042	0.0479548	-0.0313967	0.000474983	-0.11128	11.5749	0.173776	0.390504	0.477848
ILMN_1653412	RAXL1	-0.0979045	0.0873718	-0.0630144	-0.0158428	0.0611697	-0.0561316	11.1637	0.216454	0.457288	0.478199
ILMN_1690114	PTPLAD2	-0.0391047	0.0795188	0.0664326	-0.025399	-0.019707	-0.10763	12.0937	0.384398	0.670373	0.480668
ILMN_3274790	LOC648921	-0.0728978	0.0892783	-0.0107971	-0.0316045	0.00210556	-0.108486	11.2235	0.301645	0.574113	0.484121
ILMN_3265143	LOC100129502	-0.0590096	0.134656	0.0914642	-0.0203481	-0.0385315	-0.0886986	11.4399	0.156555	0.361873	0.48627
ILMN_2161286	FAM40B	-0.130762	0.0853303	-0.0750715	-0.0641525	-0.0155285	-0.156274	11.0437	0.0661263	0.185144	0.49486
ILMN_2399503	UBN1	-0.110313	-0.029702	0.184167	-0.0133822	0.01913	0.0205126	11.7063	0.289027	0.558041	0.496657
ILMN_1746516	RPS25	0.144405	0.224733	0.412949	0.137511	0.0882752	0.143122	13.7355	0.0767404	0.208834	0.512821
ILMN_1656662	LOC731365	0.0469704	0.174711	0.383251	0.062549	0.00106936	0.0366044	11.8391	0.0650533	0.182647	0.516563
ILMN_1754303	RPL30	0.0746565	0.275692	0.354693	0.115489	0.0744722	0.114292	13.0905	0.0628582	0.177527	0.538516
ILMN_2160388	RPL24	0.0404475	0.0815684	0.358793	0.0513463	-0.00787601	0.0623708	12.3958	0.271238	0.535016	0.539199
ILMN_1692754	TMEM49	-0.21673	-0.13162	0.127699	-0.0824281	-0.0236139	-0.0539626	11.3631	0.0912108	0.239918	0.555285
ILMN_1815086	NINJ1	-0.0674552	-0.0586279	-0.00989926	-0.0547593	-0.139411	-0.0102866	12.2761	0.844619	0.993856	0.593747
ILMN_1683494	TMEM154	-0.148415	0.0946314	0.0318057	0.0112854	0.0884994	0.0602419	11.4897	0.130584	0.316324	0.598026
ILMN_1656807	RPL27	-0.26183	-0.0580186	0.166224	-0.137873	-0.134895	-0.196336	12.7077	0.05388	0.156629	0.62593
ILMN_3225938	LOC729402	0.033578	0.0948251	0.419702	0.0725223	0.0432293	0.0955597	13.2279	0.321157	0.598375	0.627782
ILMN_3310491	MIR1978	0.198024	0.119058	0.350325	0.142856	0.0788092	0.192323	12.3245	0.339932	0.621152	0.633801
ILMN_2369785	SNRPD2	0.0932797	0.0121227	0.300848	0.0216896	-0.121822	0.0315866	11.737	0.185789	0.40977	0.635696
ILMN_3296979	LOC730187	-0.104859	0.121355	0.366886	-0.014688	-0.0577455	-0.0493024	12.1781	0.0682971	0.19003	0.635959
ILMN_2376403	TSC22D3	0.0182691	-0.147354	-0.127997	-0.00848191	0.0849773	-0.0122608	11.5201	0.531505	0.810506	0.638775
ILMN_1652230	LOC647361	-0.165846	0.109162	0.236403	-0.0647009	-0.113806	-0.117389	13.0381	0.0685801	0.190716	0.653417
ILMN_2331890	RPL41	-0.072393	-0.109622	0.210325	-0.0368576	-0.0950552	0.0199935	13.4632	0.537832	0.815706	0.65562
ILMN_1815205	LYZ	0.180831	-0.00901413	0.101388	0.140453	0.105009	0.29838	14.0106	0.0785627	0.2128	0.664281
ILMN_1821517		-0.074056	0.246511	-0.139479	0.0227927	0.0682577	-0.00424282	12.9998	0.126972	0.309677	0.667036
ILMN_3288161	LOC100132488	-0.067623	0.0764119	0.300061	-0.00632336	-0.080415	0.00485427	13.5589	0.383438	0.669373	0.673139
ILMN_1788742	LOC441246	-0.0166364	0.109821	0.426796	-0.00971091	-0.131692	-0.0606782	12.0444	0.0500494	0.147523	0.673743
ILMN_1806165	HSPA6	0.12805	-0.142939	-0.0714666	0.0348383	-0.0115699	0.121446	11.3809	0.241096	0.493401	0.686534
ILMN_3234762	RN5S9	-0.00659482	0.145693	0.38898	0.0912626	0.0750299	0.162529	11.5168	0.26194	0.522008	0.688251
ILMN_2160819	RPS27	-0.0436444	0.13503	0.325296	0.0159348	-0.0630813	0.0200448	13.2994	0.32916	0.608185	0.698123
ILMN_3279322	LOC645174	0.00204833	0.0690771	0.524564	0.0668791	0.0314731	0.107909	12.698	0.160205	0.36778	0.71448
ILMN_1660498	RPS27	-0.0790569	0.0694157	0.273953	-0.00759141	-0.0743789	0.0149341	13.4595	0.544183	0.820527	0.728512
ILMN_3292678	LOC100133273	0.0299064	0.0639011	0.543404	0.0661282	0.0106245	0.0937202	12.3185	0.177194	0.395929	0.734854
ILMN_3246850	LOC648729	-0.130654	-0.0134207	0.373436	-0.0374738	-0.0867595	-0.0178285	12.292	0.291138	0.56056	0.759881
ILMN_2207533	RPS17	0.00921967	0.0948999	0.526466	0.035579	-0.0485442	0.0221079	12.1823	0.196339	0.426914	0.78394
ILMN_1787949	RPS15A	-0.138071	-0.0152405	0.267012	-0.0508296	-0.092841	-0.0392265	12.359	0.579057	0.847847	0.784947
ILMN_3213531	LOC653737	-0.00791513	0.0904702	0.578029	0.0686853	0.0331138	0.101443	11.5244	0.156263	0.361393	0.787073
ILMN_2337241	RPS15A	-0.170986	0.00781543	0.348852	-0.0611773	-0.121972	-0.0544397	11.4528	0.328706	0.60763	0.84726
ILMN_1737015	RPL39	-0.191068	-0.135204	0.289157	-0.0956817	-0.14341	-0.0653425	11.4573	0.451196	0.738642	0.873863
ILMN_1687738	LOC650276	-0.14592	0.0290067	0.427603	-0.0216417	-0.0177388	-0.0280564	11.2348	0.338628	0.619637	0.883708
ILMN_1750181	TESC	0.110538	0.34876	0.656227	0.242087	0.375059	0.256605	11.5081	0.074825	0.204703	0.93085
ILMN_1678522	LOC644934	-0.0618199	0.0422761	0.160774	-0.0787594	-0.13718	-0.205405	11.2372	0.590799	0.856704	0.932092
ILMN_3243593	LOC100008588	0.300318	0.293309	0.685096	0.311879	0.353587	0.399341	13.0354	0.132072	0.318912	0.93536
ILMN_1726647	LOC650646	-0.0781379	0.0341792	-0.0200903	-0.0888528	-0.128986	-0.198663	12.8606	0.835182	0.991022	0.97384
ILMN_2180866	RPS26P11	-0.101626	0.0341682	0.0236156	-0.100096	-0.144069	-0.217664	12.6304	0.749739	0.955019	0.976103
ILMN_2310703	RPS26L	-0.114328	0.0503041	-0.0179403	-0.119201	-0.156771	-0.274504	11.362	0.530618	0.809857	0.988178
ILMN_1666078	HLA-H	0.281243	-0.0152419	-0.0666487	0.0794036	-0.131338	0.175421	11.6823	0.137982	0.329617	0.989091
ILMN_1657722	RPS3A	-0.282635	-0.0303993	0.374101	-0.121272	-0.11706	-0.177283	11.1645	0.209687	0.446862	1.00591
ILMN_2165753	HLA-A29.1	0.272888	-0.0295389	0.0995661	0.0778043	-0.354833	0.333359	11.6054	0.865608	0.999996	3.17531

## Sheet: Table S2
Table S2	Primers, probes and triplex combinations. Target sequence is the sequence targeted by the designed primers and probes. The part of the gene targeted by the primers is capitalized and the part of the gene targeted by the probe is underlined. Abbreviation: Tm, melting temperature.
	Target		Forward primer			Reverse primer			Probe		Label	Triplex
Gene	Sequence	Product size	Sequence	Tm		Sequence	Tm		Sequence	Tm
CACNA1E	AGTGGCATATAAGAGGTTGGTCctgatgaacatgccagtagctgaggacatgacggtccacttCACCTCCACACTTATGGCTC	83	agtggcatataagaggttggtc	57.3		gagccataagtgtggaggtg	58.2		CATGCCAGTAGCTGAGGACATGACGG	68	FAM	1
TIGIT	ACAGGGGAGTACTTCTGCATCtatcacacctaccctgatgggacgtacactgggagaatcttcctggaggtCCTAGAAAGCTCAGTGGCTG	91	acaggggagtacttctgcatc	58.3		cagccactgagctttctagg	57.9		GGGACGTACACTGGGAGAATCTTCCTG	68	ABY	1
CD163	CACAACAGGTCGCTCATCCcgtcagtcatcctttattgcagtcgggatccttggggttgttctgttggccattttcgtcgcattattcttcttgactaaAAAGCGAAGACAGAGACAGC	119	cacaacaggtcgctcatcc	60.3		gctgtctctgtcttcgcttt	57.4		TTCTGTTGGCCATTTTCGTCGCATTATTCTTCTTG	67.1	VIC	1
PYROXD2	GTACATGCCCTATACGCTGGctggaggcaaggcctgggacgagcaggagagagacgcttatGCAGACAGAGTGTTTGATTGC	82	gtacatgccctatacgctgg	58.1		gcaatcaaacactctgtctgc	58.1		TGGGACGAGCAGGAGAGAGACGCTTAT	68	FAM	2
KLHL2	ACCCAACAACCGATAAATGGacagttgtgtcatcgtgtatgagcacagggagaagttaTGCAGGGGTCACAGTTATTG	78	acccaacaaccgataaatgg	59.5		caataactgtgacccctgca	59.6		ACAGTTGTGTCATCGTGTATGAGCACAGGGAGA	69.5	VIC	2
ZNF185	CTATAGCAACGTCAGCAGCAttgaggactcattcgccatggagaagaagcctccatgtggcagcactccatacTCTGAGAGGACAACTGGAGG	93	ctatagcaacgtcagcagca	57.9		cctccagttgtcctctcaga	57.9		GGAGAAGAAGCCTCCATGTGGCAGC	67.9	ABY	2
AUKAIP1	GGAAGATGAACCACCACAAGtaccggaagctggtgaagaagacgcggttcctgcggaggaaggtccaggagggacgcctgagacGCAAGCAGATCAAGTTCGAG	104	ggaagatgaaccaccacaag	58		ctcgaacttgatctgcttgc	58.8		AAGGTCCAGGAGGGACGCCTGAGA	67.8	ABY	3
SMOX	GTAACCGCATCAGGAATGACcctgacgacccagaggctaccaagcgcctgaagctcgccatgatccaGCAGTACCTGAAGGTGGAGA	87	gtaaccgcatcaggaatgac	58		tctccaccttcaggtactgc	57.9		CGACCCAGAGGCTACCAAGCGC	67.7	FAM	3
LINC02035	CAACAGGGCTTCTCGTCATCacttgcagcgtgtgagcttccaaataagccgccatttctttgGAAAACGCACGCACTTAGG	81	caacagggcttctcgtcatc	60.8		cctaagtgcgtgcgttttc	59.5		CAGCGTGTGAGCTTCCAAATAAGCCGCCATTT	69.5	VIC	3
SSU72	ATGGGATTTTACATATGCTGGAcagaaataagagaatcaagccccggccagaaagattccagaactgcaaagacctgtttgatctgatcctcacttgcgaagagagagtgtatgaccAGGTGGTGGAAGATCTGAATT	138	atgggattttacatatgctgga	58.3		aattcagatcttccaccacct	57.6		GAGAATCAAGCCCCGGCCAGAAAGATTC	68	VIC	4
DDIAS	GCCTCAGTACTTGCTCTCCAgaattcaagttttatatatccatcatgtcagaagtgcttctctaggataatcctggtctCCAAAAGGTCTAATTGTCCAAA	101	gcctcagtacttgctctcca	58.2		tttggacaattagaccttttgg	58.2		CCATCATGTCAGAAGTGCTTCTCTAGGATAATCC	68,3	FAM	4
CLIC3	TGTTTGTCAAGGCGAGTGAGgacggggagagcgtgggtcactgcccctcctgccagcggctcttcatggtcctgctcctcaagggcGTACCTTTCACCCTCACCAC	106	tgtttgtcaaggcgagtgag	60		gtggtgagggtgaaaggtac	56.9		CGGCTCTTCATGGTCCTGCTCCTC	67.8	ABY	4
RTN1	TCATGGCTGTGGTTTCAATgtttactctacctgtagtgtatgttaagcaccaggcacagattgaccaataTCTGGGACTTGTGAGGACTC	90	tcatggctgtggtttcaat	57.4		gagtcctcacaagtcccaga	57.8		GTTTACTCTACCTGTAGTGTATGTTAAGCACCAG	67.1	ABY	5
S100P	GATATTCGGGCAGCGAGGgcagcacgcagaccctgaccaagggggagctcaaggtgctgatggagaaggagctaccaggcttCCTGCAGAGTGGAAAAGACA	102	gatattcgggcagcgagg	61.7		tgtcttttccactctgcagg	59		CAAGGTGCTGATGGAGAAGGAGCTACCAG	69.5	VIC	5
IFI27	CCTCCATAGCAGCCAAGATGatgtccgcggcggccattgccaatgggggtggagttgcctcgggcagccttgtggctactctgcAGTCACTGGGAGCAACTGG	103	cctccatagcagccaagatg	60.8		ccagttgctcccagtgact	58.8		TTGCCTCGGGCAGCCTTGTGGCTA	67.8	FAM	5

## Sheet: Table S3
Table S3	Microarray and qRT-PCR primer/probes mappings. The CIGAR indicates how the sequences map to the reference genome (#M=number of matching bases, #N=number of intronic bases).
Gene symbol	Type	Locus	Cigar
AURKAIP1	ILMN_1768396	chr1:1,373,733-1,373,782 (-)	50M
	PCR FWD	chr1:1,374,072-1,374,091 (-)	20M
	PCR REV	chr1:1,373,891-1,374,007 (+)	12M97N8M
	PCR PROBE	chr1:1,374,009-1,374,032 (-)	24M
CACNA1E	ILMN_1664047	chr1:181,801,417-181,801,466 (+)	50M
	PCR FWD	chr1:181,781,511-181,783,687 (+)	13M2155N9M
	PCR REV	chr1:181,783,729-181,783,748 (-)	20M
	PCR PROBE	chr1:181,783,696-181,783,721 (+)	26M
CD163	ILMN_2379599	chr12:7,481,226-7,482,661 (-)	31M1386N19M
	PCR FWD	chr12:7,482,752-7,482,973 (-)	11M203N8M
	PCR REV	chr12:7,482,652-7,482,671 (+)	20M
	PCR PROBE	chr12:7,482,677-7,482,711 (-)	35M
CLIC3	ILMN_1796423	chr9:136,994,713-136,994,762 (-)	50M
	PCR FWD	chr9:136,995,749-136,996,521 (-)	9M753N11M
	PCR REV	chr9:136,995,663-136,995,682 (+)	20M
	PCR PROBE	chr9:136,995,689-136,995,712 (-)	24M
DDIAS	ILMN_1790100	chr11:82,934,279-82,934,328 (+)	50M
	PCR FWD	chr11:82,914,766-82,914,785 (+)	20M
	PCR REV	chr11:82,914,845-82,928,791 (-)	7M13925N15M
	PCR PROBE	chr11:82,914,805-82,914,838 (+)	34M
IFI27	ILMN_2058782	chr14:94,116,466-94,116,515 (+)	50M
	PCR FWD	chr14:94,115,850-94,115,869 (+)	20M
	PCR REV	chr14:94,115,934-94,116,451 (-)	9M499N10M
	PCR PROBE	chr14:94,115,904-94,115,927 (+)	24M
KLHL2	ILMN_1701837	chr4:165,322,741-165,322,790 (+)	50M
	PCR FWD	chr4:165,317,907-165,317,926 (+)	20M
	PCR REV	chr4:165,317,965-165,322,046 (-)	5M4062N15M
	PCR PROBE	chr4:165,317,927-165,317,959 (+)	33M
LINC02035	ILMN_3236239	chr3:122,892,247-122,892,296 (+)	50M
	PCR FWD	chr3:122,892,244-122,892,263 (+)	20M
	PCR REV	chr3:122,892,306-122,892,324 (-)	19M
	PCR PROBE	chr3:122,892,269-122,892,300 (+)	32M
PYROXD2	ILMN_1684497	chr10:98,383,759-98,383,808 (-)	50M
	PCR FWD	chr10:98,388,405-98,388,424 (-)	20M
	PCR REV	chr10:98,387,297-98,388,363 (+)	11M1046N10M
	PCR PROBE	chr10:98,388,364-98,388,390 (-)	27M
RTN1	ILMN_1756928	chr14:59,596,354-59,596,403 (-)	50M
	PCR FWD	chr14:59,603,246-59,603,857 (-)	13M593N6M
	PCR REV	chr14:59,603,087-59,603,106 (+)	20M
	PCR PROBE	chr14:59,603,212-59,603,245 (-)	34M
S100P	ILMN_1801216	chr4:6,697,038-6,697,087 (+)	50M
	PCR FWD	chr4:6,693,982-6,693,999 (+)	18M
	PCR REV	chr4:6,694,064-6,696,905 (-)	7M2822N13M
	PCR PROBE	chr4:6,694,031-6,694,059 (+)	29M
SMOX	ILMN_1775380	chr20:4,187,624-4,187,673 (+)	50M
	PCR FWD	chr20:4,181,897-4,181,916 (+)	20M
	PCR REV	chr20:4,181,964-4,182,095 (-)	13M112N7M
	PCR PROBE	chr20:4,181,922-4,181,943 (+)	22M
SSU72	ILMN_1664956	chr1:1,541,764-1,541,813 (-)	50M
	PCR FWD	chr1:1,544,970-1,544,991 (-)	22M
	PCR REV	chr1:1,543,979-1,544,874 (+)	9M875N12M
	PCR PROBE	chr1:1,544,933-1,544,960 (-)	28M
TIGIT	ILMN_1898691	chr3:114,329,564-114,329,613 (+)	50M
	PCR FWD	chr3:114,295,790-114,295,810 (+)	21M
	PCR REV	chr3:114295861-114299602 (-)	14M3722N6M
	PCR PROBE	chr3:114,295,829-114,295,855 (+)	27M
ZNF185	ILMN_1802888	chrX:152,973,170-152,973,219 (+)	50M
	PCR FWD	chrX:152,965,519-152,967,177 (+)	9M1639N11M
	PCR REV	chrX:152,967,231-152,969,393 (-)	8M2143N12M
	PCR PROBE	chrX:152,967,197-152,967,221 (+)	25M

## Sheet: Table S4
Table S4	Transcripts overlapping qRT-PCR and microarray probe. Transcripts targeted by both the qPCR assay and microarray probes, the qPCR assay only or the microarray probe only. Transcripts are encoded in Gencode release 38.
Gene symbol	Platform	Transcript ID
AURKAIP1/ILMN_1768396	Both	ENST00000338370.7, ENST00000338338.9, ENST00000321751.9
	PCR only	ENST00000378853.3
	Array only	none
CACNA1E/ILMN_1664047	Both	ENST00000367573.7, ENST00000367570.5, ENST00000621791.4, ENST00000367567.8, ENST00000621551.3, ENST00000358338.7
	PCR only	ENST00000360108.7, ENST00000357570.9
	Array only	none
CD163/ILMN_2379599	Both	ENST00000432237.3, ENST00000359156.8, ENST00000537044.1, ENST00000541972.5, ENST00000396620.7
	PCR only	ENST00000537626.5
	Array only	none
CLIC3/ILMN_1796423	Both	ENST00000494426.2
	PCR only	ENST00000473911.1
	Array only	ENST00000480181.1
DDIAS/ILMN_1790100	Both	ENST00000533655.6, ENST00000329143.4
	PCR only	ENST00000532277.5, ENST00000524921.5, ENST00000525361.5, ENST00000532764.5, ENST00000532589.5, ENST00000528189.5, ENST00000525388.5, ENST00000528262.5
	Array only	ENST00000528759.5
IFI27/ILMN_2058782	Both	ENST00000616764.4, ENST00000618863.1, ENST00000621160.4, ENST00000620396.4, ENST00000612813.4, ENST00000620066.1, ENST00000612499.1, ENST00000614648.1
	PCR only	none
	Array only	ENST00000614288.1
KLHL2/ILMN_1701837	Both	ENST00000226725.11, ENST00000538127.5, ENST00000506824.5, ENST00000421009.6
	PCR only	ENST00000514860.5, ENST00000506761.1
	Array only	none
LINC02035/ILMN_3236239	Both	ENST00000610128.2
	PCR only	none
	Array only	none
PYROXD2/ILMN_1684497	Both	ENST00000370575.5
	PCR only	none
	Array only	ENST00000483923.5
RTN1/ILMN_1756928	Both	ENST00000481205.5, ENST00000395090.5, ENST00000342503.8, ENST00000267484.10, ENST00000432103.6, ENST00000474911.5, ENST00000611068.1
	PCR only	ENST00000557422.1
	Array only	none
S100P/ILMN_1801216	Both	ENST00000296370.4
	PCR only	none
	Array only	ENST00000513778.1
SMOX/ILMN_1775380	Both	ENST00000621355.4, ENST00000339123.10, ENST00000278795.7, ENST00000305958.9, ENST00000379460.6, ENST00000457205.1
	PCR only	none
	Array only	ENST00000346595.6, ENST00000494098.5, ENST00000486998.5
SSU72/ILMN_1664956	Both	ENST00000291386.4, ENST00000378726.1
	PCR only	none
	Array only	none
TIGIT/ILMN_1898691	Both	XR_002959502.1
	PCR only	ENST00000461158.5, ENST00000481065.5, ENST00000486257.5, ENST00000383671.8, ENST00000484319.1
	Array only	none
ZNF185/ILMN_1802888	Both	ENST00000318504.11, ENST00000449285.6, ENST00000539731.5, ENST00000535861.5, ENST00000370268.8, ENST00000318529.12, ENST00000324823.10, ENST00000426821.6, ENST00000454925.1
	PCR only	ENST00000436731.6, ENST00000370270.6
	Array only	none

## Sheet: Tables S5 A-D
Table S5 A-D	Means and standard deviations per dataset. A) Wilcoxon rank sum for differences in log2 intensity values between the training samples from the discovery dataset and the samples with RIN>8 in the bridging subset. P values are uncorrected for multiple testing. All are p>0.01. B-D) Means and standard deviations per gene, per condition and per dataset. For the microarray and qRT-PCR, log2 intensity a…
A. Wilcoxon rank sum test for equal expressions in microarray discovery training and bridging datasets
	overall			DB		DV		HC		HSP		JIA		KD		U
n discovery	175			41		76		43		15		52		60		77
n bridging	39			9		16		12		2		12		13		19
Wilcoxon P values
ILMN_1768396	0.683833			0.47051		0.56056		0.110399		0.617647		0.8702		0.352366		0.407892
ILMN_1664956	0.772169			0.601793		0.78487		0.135555		0.720588		0.433848		0.270012		0.303051
ILMN_1664047	0.177695			0.584546		0.218331		0.52578		0.0588235		0.0432734		0.415267		0.0714907
ILMN_2379599	0.376868			0.184015		0.0982654		0.785993		0.720588		0.57615		0.608745		0.286109
ILMN_1898691	0.850258			0.862102		0.142131		0.709755		0.441176		0.552901		0.0902268		0.456364
ILMN_1701837	0.533994			0.47051		0.126089		0.97594		0.367647		0.686057		0.92533		0.258028
ILMN_1684497	0.545198			0.210629		0.546766		0.369233		0.0147059		0.267243		0.390939		0.839679
ILMN_1802888	0.33566			0.260734		0.595762		0.694814		0.941176		0.763408		0.182291		0.531771
ILMN_3236239	0.199191			0.306125		0.0573613		0.391289		0.529412		0.259897		0.223078		0.934042
ILMN_1775380	0.459531			0.118698		0.954819		0.724805		0.294118		0.673454		0.223078		0.613024
ILMN_1796423	0.999624			0.88165		0.987672		0.391289		0.441176		0.541452		0.856969		0.839679
ILMN_1790100	0.69354			0.318217		0.136618		0.369233		0.132353		0.897355		0.959751		0.699336
ILMN_2058782	0.382999			0.765802		0.199673		0.880126		0.132353		0.57615		0.282735		0.619496
ILMN_1756928	0.549586			0.517883		0.281721		0.270597		1		0.979416		0.800788		0.625996
ILMN_1801216	0.290112			0.0281054		0.639285		0.461961		0.176471		0.464766		0.223078		0.507915
B. Means and standard deviations in microarray discovery training set
	Overall			DB		DV		HC		HSP		JIA		KD		U
n	364			41		76		43		15		52		60		77
gene	mean	sd		mean	sd	mean	sd	mean	sd	mean	sd	mean	sd	mean	sd	mean	sd
ILMN_1768396	11.5716	0.268515		11.5197	0.309276	11.6223	0.268001	11.5166	0.253687	11.5188	0.266413	11.5436	0.218446	11.6236	0.205651	11.5687	0.317316
ILMN_1664956	11.4888	0.257879		11.4329	0.286661	11.4672	0.252056	11.4985	0.256116	11.4096	0.310949	11.5668	0.200168	11.5267	0.219393	11.4677	0.290127
ILMN_1664047	6.42305	0.952763		6.79721	0.933774	6.41662	0.805035	5.46501	0.40973	6.07393	0.65079	5.58661	0.477547	7.39999	0.688799	6.63681	0.804817
ILMN_2379599	8.11366	1.2753		9.40997	1.85693	8.23562	1.28422	7.2297	0.617441	7.69427	0.614129	7.93317	0.509692	7.67007	0.971972	8.34594	1.22777
ILMN_1898691	6.46859	0.927099		6.41673	0.893768	6.16143	0.689272	6.80908	0.83013	5.9973	0.316535	7.65085	0.743535	5.86363	0.64696	6.37402	0.81318
ILMN_1701837	7.97927	1.06154		8.68208	1.02975	7.81256	0.879233	7.19029	0.644443	8.57144	0.610864	6.90132	0.509073	9.03699	0.793185	7.99862	0.840466
ILMN_1684497	6.93608	0.842555		6.27323	0.795223	6.64547	0.568014	7.46971	0.528797	6.91567	0.555828	7.44102	0.507303	7.42478	1.08152	6.56003	0.677005
ILMN_1802888	8.80144	0.741943		8.78039	0.817449	8.42622	0.672526	8.37046	0.624892	8.69641	0.777929	9.0654	0.351392	9.37355	0.535235	8.82009	0.802478
ILMN_3236239	8.63692	0.606992		8.98665	0.646195	8.35619	0.493255	8.34032	0.369078	9.06737	0.489456	8.37207	0.319538	9.16156	0.51311	8.57963	0.638623
ILMN_1775380	9.44479	1.38575		9.01528	1.43562	9.56351	1.42919	8.55002	1.16226	8.75836	0.751091	9.1941	0.834583	9.98931	1.02851	9.93471	1.65912
ILMN_1796423	8.54842	1.17161		7.52179	1.07183	8.64172	0.992222	9.44733	0.599919	9.05199	0.756267	9.62744	0.667861	8.35982	0.999261	7.82116	1.07531
ILMN_1790100	7.21756	0.795335		7.72653	0.6645	7.18277	0.481204	6.55254	0.357653	7.08677	0.532727	6.27383	0.428699	8.09367	0.658255	7.33239	0.595343
ILMN_2058782	10.2973	3.04666		9.11542	2.09403	13.3281	2.09719	8.26695	2.26095	8.92602	1.76875	8.28077	1.99109	8.79129	2.02537	11.8713	2.95193
ILMN_1756928	7.34765	1.08056		6.7996	1.1291	7.0748	0.921724	8.15797	0.590477	7.52021	0.477847	8.57106	0.437932	6.82184	0.776313	7.00618	1.12333
ILMN_1801216	10.2438	1.64188		12.2567	1.04792	9.61	1.29308	9.07594	1.28564	10.8779	1.11037	8.9939	1.14924	11.0343	1.36981	10.5542	1.43736
C. Means and standard deviations in microarray bridging dataset
	Overall			DB		DV		HC		HSP		JIA		KD		U
n	83			9		16		12		2		12		13		19
gene	mean	sd		mean	sd	mean	sd	mean	sd	mean	sd	mean	sd	mean	sd	mean	sd
ILMN_1768396	11.5758	0.282681		11.6605	0.32095	11.6969	0.320046	11.3871	0.218253	11.7515	0.435161	11.521	0.14411	11.6665	0.26208	11.507	0.279396
ILMN_1664956	11.4914	0.261794		11.5567	0.30253	11.5209	0.287503	11.375	0.26005	11.5526	0.398613	11.5377	0.162141	11.6264	0.204508	11.381	0.262171
ILMN_1664047	6.29368	1.08952		7.07402	1.17233	6.11705	0.84803	5.59779	0.583595	7.21064	0.680409	5.23466	0.420389	7.53586	0.644815	6.23472	0.982019
ILMN_2379599	8.00341	1.28444		8.49812	0.987781	7.7264	1.04776	7.41521	0.83244	8.00634	0.976005	7.87257	0.387659	7.47379	0.884745	8.81854	1.93406
ILMN_1898691	6.44932	0.8899		6.32797	0.793936	5.92506	0.54099	6.63574	0.53853	6.25402	0.0972462	7.82824	0.606487	5.96649	0.359473	6.31056	0.927115
ILMN_1701837	7.92097	1.11033		8.36396	1.38246	7.46472	0.823827	7.28613	0.724234	9.26848	0.765022	6.87917	0.56566	9.01516	0.759291	8.26379	0.895772
ILMN_1684497	6.97291	0.842219		6.54779	0.775914	6.54296	0.547727	7.34352	0.263217	5.50875	0.611395	7.57595	0.262454	7.67924	0.965421	6.59224	0.80443
ILMN_1802888	8.86261	0.76281		8.97645	0.485201	8.48497	0.727544	8.24054	0.522341	9.01853	0.020073	9.06005	0.359781	9.6002	0.508579	8.87381	0.934769
ILMN_3236239	8.55843	0.705087		8.78906	0.51325	8.05627	0.607117	8.28525	0.417884	9.48358	0.857016	8.25974	0.2689	9.33946	0.407111	8.60145	0.800478
ILMN_1775380	9.49588	1.17838		9.51499	1.03913	9.51355	0.768348	8.32888	0.83147	7.79491	1.06467	9.04571	0.694272	10.4103	1.14165	10.0467	1.18989
ILMN_1796423	8.5525	1.19281		7.64234	1.30663	8.64827	1.2268	9.23416	0.681362	8.48649	0.416244	9.74381	0.477816	8.49755	1.07208	7.76458	0.966093
ILMN_1790100	7.18129	0.816043		7.93218	0.866458	7.01057	0.471214	6.63623	0.376292	7.76045	0.303297	6.28312	0.391101	8.04594	0.50783	7.22832	0.731218
ILMN_2058782	10.64	3.13827		9.58998	2.7908	13.957	1.61669	8.06006	1.81506	11.8846	2.03499	7.70602	1.24925	9.65606	2.58651	12.3689	2.6525
ILMN_1756928	7.30651	0.99195		7.12816	0.871061	6.85256	0.73258	7.96545	0.647579	7.35941	1.26499	8.60413	0.434889	6.73168	0.881106	6.92529	0.846346
ILMN_1801216	9.95362	1.87868		11.0799	1.73417	9.52713	1.61851	8.72172	1.74948	11.9672	0.605227	8.64674	1.50115	11.5114	0.856533	10.1049	1.90485
D. Means and standard deviations in qRT-PCR bridging subset
	Overall			DB		DV		HC		HSP		JIA		KD		U
n	83			9		16		12		2		12		13		19
gene	mean	sd		mean	sd	mean	sd	mean	sd	mean	sd	mean	sd	mean	sd	mean	sd
CACNA1E	-4.76266	1.75096		-3.71539	1.42493	-5.10209	1.86285	-6.25471	1.51387	-3.34275	0.610587	-5.87429	0.922255	-3.08219	0.98046	-4.62774	1.53265
DDIAS	-1.46337	2.09868		-0.475722	1.2824	-1.53241	1.85731	-3.5065	2.5142	-0.65725	0.274004	-3.56375	2.63697	-0.329269	1.01304	-0.553105	1.00847
KLHL2	-0.864795	1.29919		0.0497222	1.33065	-1.56059	1.06781	-1.69554	0.6512	0.13375	0.630386	-1.79054	0.65805	0.248192	1.00688	-0.469316	1.29613
PYROXD2	-4.38507	1.14851		-5.18683	1.32116	-4.59353	1.08079	-3.47288	1.05017	-5.51325	0.0385373	-3.67862	0.757723	-4.35242	0.616349	-4.75563	1.20298
SMOX	-1.88467	1.18175		-2.3825	1.18362	-1.97134	1.1217	-2.95154	1.07067	-2.57475	0.703218	-1.51337	0.465737	-1.1255	1.11683	-1.58337	1.20519
ZNF185	-1.1851	0.862633		-0.850278	0.665915	-1.60059	0.918751	-1.89546	0.550332	-1.33425	0.348957	-0.845208	0.368594	-0.566577	0.439872	-1.16732	1.08791
LINC02035	-3.38184	2.0287		-3.23861	1.30956	-4.13772	1.36439	-4.42837	0.718405	-1.30675	3.73671	-3.91929	0.585031	-0.722962	2.7143	-3.85042	1.72242
CLIC3	-2.68981	1.24401		-3.8555	1.44472	-2.54478	1.1432	-2.00146	0.651944	-2.92675	1.07091	-1.51204	0.408501	-2.71788	1.28223	-3.39421	1.02099
S100P	0.591205	2.11415		1.66728	2.00815	0.173844	1.88422	-0.833875	1.79243	2.52425	0.484015	-0.523292	2.27994	2.13588	0.900681	0.776526	2.19693
IFI27	-0.308771	3.81852		-1.78494	3.3861	3.70941	2.2601	-3.25171	2.14142	1.03875	1.93076	-3.78863	1.29756	-1.53558	3.00624	1.76079	3.45124
TIGIT	-2.95928	1.01432		-3.9915	1.36402	-2.78509	0.917318	-2.23421	0.40955	-3.29575	0.478358	-2.19221	0.541142	-2.94073	1.02155	-3.53668	0.708311
CD163	-1.79054	1.49714		-1.4095	1.06977	-2.00372	1.28649	-2.61013	0.68094	-1.84175	1.38487	-1.93504	0.432541	-1.94712	1.67368	-1.07011	2.19336
RTN1	-2.64255	1.03656		-2.55439	0.925799	-3.06434	1.13056	-2.41121	0.612269	-2.00525	1.53265	-1.60337	0.436531	-2.8925	0.764162	-3.02763	1.19119

## Sheet: S6 A-M
Table S6 A-M	Linear regression model expressing the indicated microarray probe in terms of 12 mean/variance normalized qRT-PCR probes. `n = number of samples in the model; df = degree of freedom; R2 = variance explained by the model as is; R2 cv = variance explained by the model assessed in a leave-one-out cross validation; SE = standard error of the weight; t = t value; p = two-sided p-value from a t-distrib…
A.	ILMN_1664047
n:	83	df residuals:	70
R2:	0.8556
R2 cv:	0.7944
F-statistic:	34.56 on 12 and 70 df	p-value:	1.194e-24
Term	Weight	SE	t	p
INTERCEPT	6.294	0.04919	127.9	3.512e-96
CACNA1E	0.7206	0.08743	8.242	2.498e-12
CD163	-0.09798	0.07418	-1.321	0.1903
TIGIT	-0.1831	0.09816	-1.865	0.0659
KLHL2	0.1841	0.1126	1.634	0.1062
PYROXD2	0.1022	0.07721	1.324	0.1894
ZNF185	0.02299	0.08765	0.2622	0.7938
LINC02035	0.1853	0.08144	2.275	0.02577
SMOX	-0.0833	0.08627	-0.9655	0.3374
CLIC3	-0.08966	0.1013	-0.8853	0.3789
IFI27	0.05049	0.07235	0.6979	0.4875
RTN1	-0.08235	0.07051	-1.168	0.2468
S100P	-0.02409	0.08314	-0.2897	0.7729
B.	ILMN_1790100
n:	83	df residuals:	70
R2:	0.6849
R2 cv:	0.5531
F-statistic:	12.68 on 12 and 70	p-value:	2.944e-13
Term	Weight	SE	t	p
INTERCEPT	7.181	0.05442	132	2.812e-97
CACNA1E	0.264	0.09672	2.73	0.007776
CD163	-0.2897	0.08206	-3.53	0.0006914
TIGIT	-0.08243	0.1086	-0.7591	0.45
KLHL2	0.2201	0.1246	1.767	0.08115
PYROXD2	-0.07057	0.08542	-0.8262	0.4112
ZNF185	-0.2321	0.09696	-2.393	0.01917
LINC02035	0.1539	0.0901	1.708	0.09183
SMOX	0.0462	0.09544	0.484	0.6298
CLIC3	-0.1403	0.112	-1.253	0.2143
IFI27	-0.01919	0.08004	-0.2398	0.8112
RTN1	0.009284	0.078	0.119	0.9056
S100P	0.1518	0.09197	1.65	0.1034
C.	ILMN_1701837
n:	83	df residuals:	70
R2:	0.8829
R2 cv:	0.8255
F-statistic:	43.98 on 12 and 70	p-value:	9.043e-28
Term	Weight	SE	t	p
INTERCEPT	7.921	0.04514	175.5	2.176e-107
CACNA1E	-0.06808	0.08023	-0.8485	0.3986
CD163	-0.1167	0.06807	-1.715	0.09025
TIGIT	0.1255	0.09008	1.393	0.1675
KLHL2	0.9509	0.1033	9.201	4.394e-14
PYROXD2	-0.1158	0.07085	-1.635	0.1062
ZNF185	-0.138	0.08043	-1.716	0.09024
LINC02035	0.1986	0.07474	2.658	0.009609
SMOX	-0.03281	0.07917	-0.4145	0.6797
CLIC3	-0.097	0.09294	-1.044	0.3001
IFI27	0.1487	0.06639	2.24	0.02818
RTN1	0.02684	0.0647	0.4148	0.6795
S100P	0.1172	0.07629	1.537	0.1289
D.	ILMN_1684497
n:	83	df residuals:	70
R2:	0.5959
R2 cv:	0.4409
F-statistic:	8.604 on 12 and 70	p-value:	9.154e-10
Term	Weight	SE	t	p
INTERCEPT	6.973	0.0636	109.6	1.034e-90
CACNA1E	0.008346	0.113	0.07383	0.9413
CD163	-0.2696	0.09591	-2.811	0.006215
TIGIT	0.1149	0.1269	0.9053	0.368
KLHL2	0.1009	0.1456	0.6929	0.4904
PYROXD2	0.4391	0.09983	4.398	3.457e-05
ZNF185	0.1525	0.1133	1.346	0.1824
LINC02035	-0.005296	0.1053	-0.0503	0.96
SMOX	0.1097	0.1115	0.9835	0.3286
CLIC3	0.08893	0.1309	0.6791	0.4992
IFI27	-0.1454	0.09355	-1.554	0.1246
RTN1	-0.003597	0.09117	-0.03946	0.9686
S100P	0.1202	0.1075	1.118	0.2673
E.	ILMN_1775380
n:	83	df residuals:	70
R2:	0.5681
R2 cv:	0.3974
F-statistic:	7.673 on 12 and 70	p-value:	7.506e-09
Term	Weight	SE	t	p
INTERCEPT	9.496	0.092	103.2	1.406e-88
CACNA1E	0.05122	0.1635	0.3132	0.7549
CD163	-0.3367	0.1387	-2.427	0.01748
TIGIT	-0.1495	0.1836	-0.8145	0.4178
KLHL2	-0.01081	0.2106	-0.05131	0.9592
PYROXD2	0.1142	0.1444	0.791	0.4313
ZNF185	0.07801	0.1639	0.4759	0.6355
LINC02035	-0.1422	0.1523	-0.9335	0.3536
SMOX	0.8914	0.1614	5.525	4.691e-07
CLIC3	-0.05121	0.1894	-0.2704	0.7876
IFI27	0.08566	0.1353	0.633	0.5287
RTN1	-0.3444	0.1319	-2.612	0.01099
S100P	0.2312	0.1555	1.487	0.1415
F.	ILMN_1802888
n:	83	df residuals:	70
R2:	0.9059
R2 cv:	0.8691
F-statistic:	56.17 on 12 and 70	p-value:	4.821e-31
Term	Weight	SE	t	p
INTERCEPT	8.863	0.0278	318.8	1.269e-128
CACNA1E	-0.0193	0.04941	-0.3907	0.6971
CD163	-0.0692	0.04192	-1.651	0.1027
TIGIT	-0.004727	0.05547	-0.08522	0.9323
KLHL2	-0.09758	0.06364	-1.533	0.1293
PYROXD2	-0.07036	0.04363	-1.613	0.1109
ZNF185	0.6681	0.04953	13.49	7.311e-22
LINC02035	0.09358	0.04602	2.033	0.04557
SMOX	0.06165	0.04875	1.265	0.21
CLIC3	-0.001074	0.05723	-0.01877	0.9851
IFI27	-0.05528	0.04088	-1.352	0.1806
RTN1	-0.0617	0.03984	-1.549	0.1259
S100P	0.08615	0.04698	1.834	0.07095
G.	ILMN_3236239
n:	83	df residuals:	70
R2:	0.8138
R2 cv:	0.7271
F-statistic:	25.49 on 12 and 70	p-value:	6.843e-21
Term	Weight	SE	t	p
INTERCEPT	8.558	0.03615	236.8	4.895e-118
CACNA1E	-0.1228	0.06425	-1.911	0.05954
CD163	-0.06803	0.05451	-1.248	0.2156
TIGIT	0.02595	0.07213	0.3598	0.72
KLHL2	0.3994	0.08276	4.826	6.78e-06
PYROXD2	0.03869	0.05674	0.6818	0.4974
ZNF185	0.06788	0.06441	1.054	0.2952
LINC02035	0.3153	0.05985	5.269	1.272e-06
SMOX	-0.1473	0.0634	-2.323	0.02294
CLIC3	-0.1153	0.07442	-1.549	0.1257
IFI27	-0.05707	0.05317	-1.074	0.2866
RTN1	-0.005964	0.05181	-0.1151	0.9087
S100P	0.0884	0.06109	1.447	0.1523
H.	ILMN_1796423
n:	83	df residuals:	70
R2:	0.9354
R2 cv:	0.9015
F-statistic:	84.41 on 12 and 70	p-value:	1.108e-36
Term	Weight	SE	t	p
INTERCEPT	8.552	0.03603	237.4	3.955e-118
CACNA1E	0.07529	0.06403	1.176	0.2431
CD163	0.05404	0.05433	0.9947	0.3229
TIGIT	-0.158	0.07189	-2.198	0.0309
KLHL2	-0.185	0.08249	-2.243	0.02774
PYROXD2	0.008917	0.05655	0.1577	0.8751
ZNF185	0.07273	0.06419	1.133	0.2608
LINC02035	-0.002421	0.05965	-0.04059	0.9677
SMOX	-0.1396	0.06319	-2.209	0.03027
CLIC3	1.237	0.07418	16.68	1.293e-26
IFI27	-0.1232	0.05299	-2.324	0.02294
RTN1	-0.1085	0.05164	-2.101	0.03922
S100P	0.007325	0.06089	0.1203	0.9046
I.	ILMN_1801216
n:	83	df residuals:	70
R2:	0.9625
R2 cv:	0.9384
F-statistic:	149.6 on 12 and 70	p-value:	6.944e-45
Term	Weight	SE	t	p
INTERCEPT	9.954	0.04324	230.2	4.897e-117
CACNA1E	0.1293	0.07685	1.682	0.09635
CD163	-0.08681	0.0652	-1.331	0.1869
TIGIT	-0.01213	0.08628	-0.1406	0.8886
KLHL2	0.09352	0.099	0.9447	0.3478
PYROXD2	0.04028	0.06787	0.5935	0.5546
ZNF185	-0.0996	0.07704	-1.293	0.2
LINC02035	0.069	0.07159	0.9638	0.3382
SMOX	-0.07325	0.07584	-0.9659	0.3373
CLIC3	-0.1038	0.08902	-1.166	0.2474
IFI27	-0.05712	0.0636	-0.8982	0.3721
RTN1	-0.0725	0.06198	-1.17	0.246
S100P	1.712	0.07308	23.43	7.402e-35
J.	ILMN_2058782
n:	83	df residuals:	70
R2:	0.9844
R2 cv:	0.9769
F-statistic:	367.4 on 12 and 70	p-value:	3.737e-58
Term	Weight	SE	t	p
INTERCEPT	10.64	0.04661	228.3	9.725e-117
CACNA1E	0.08758	0.08284	1.057	0.2936
CD163	0.06115	0.07029	0.8701	0.3869
TIGIT	-0.08017	0.09301	-0.8619	0.3913
KLHL2	-0.005007	0.1067	-0.04692	0.9627
PYROXD2	0.07007	0.07316	0.9578	0.3412
ZNF185	0.07635	0.08305	0.9193	0.3608
LINC02035	-0.06023	0.07717	-0.7805	0.4376
SMOX	-0.1302	0.08175	-1.592	0.1156
CLIC3	0.09872	0.09596	1.029	0.307
IFI27	3.094	0.06855	45.14	1.487e-54
RTN1	-0.131	0.06681	-1.96	0.05387
S100P	0.04481	0.07878	0.5688	0.5713
K	ILMN_1898691
n:	83	df residuals:	70
R2:	0.3262
R2 cv:	0.1295
F-statistic:	2.824 on 12 and 70	p-value:	0.003297
Term	Weight	SE	t	p
INTERCEPT	6.449	0.08678	74.32	5.259e-77
CACNA1E	0.01583	0.1542	0.1026	0.9185
CD163	0.1057	0.1309	0.8077	0.4217
TIGIT	0.06349	0.1732	0.3667	0.7149
KLHL2	0.02141	0.1987	0.1077	0.9145
PYROXD2	-0.08067	0.1362	-0.5923	0.5554
ZNF185	0.2927	0.1546	1.893	0.06215
LINC02035	-0.06146	0.1437	-0.4277	0.6701
SMOX	-0.2602	0.1522	-1.709	0.09157
CLIC3	0.1519	0.1787	0.8504	0.3979
IFI27	-0.1354	0.1276	-1.061	0.2922
RTN1	0.1796	0.1244	1.444	0.1532
S100P	-0.3728	0.1467	-2.542	0.01324
L.	ILMN_2379599
n:	83	df residuals:	70
R2:	0.9416
R2 cv:	0.9161
F-statistic:	94.06 on 12 and 70	p-value:	3.271e-38
Term	Weight	SE	t	p
INTERCEPT	8.003	0.03687	217	6.058e-115
CACNA1E	-0.05489	0.06554	-0.8376	0.4047
CD163	1.315	0.05561	23.65	7.497e-38
TIGIT	-0.1369	0.07358	-1.861	0.06652
KLHL2	0.1672	0.08442	1.981	0.05112
PYROXD2	-0.01382	0.05788	-0.2388	0.8119
ZNF185	0.1133	0.0657	1.724	0.08873
LINC02035	-0.3329	0.06105	-5.452	6.117e-07
SMOX	-0.2142	0.06467	-3.313	0.001432
CLIC3	0.06028	0.07592	0.794	0.4298
IFI27	-0.03529	0.05424	-0.6507	0.5173
RTN1	-0.06191	0.05286	-1.171	0.2454
S100P	0.003287	0.06232	0.05274	0.9581
M.	ILMN_1756928
n:	83	df residuals:	70
R2:	0.7936
R2 cv:	0.6827
F-statistic:	22.42 on 12 and 70	p-value:	2.235e-19
Term	Weight	SE	t	p
INTERCEPT	7.307	0.05354	136.5	1.828e-98
CACNA1E	0.05945	0.09517	0.6247	0.5339
CD163	0.09581	0.08074	1.187	0.2389
TIGIT	0.08626	0.1068	0.8074	0.4219
KLHL2	-0.1877	0.1226	-1.531	0.1297
PYROXD2	-0.0186	0.08404	-0.2213	0.8254
ZNF185	0.1457	0.0954	1.527	0.1309
LINC02035	0.103	0.08865	1.162	0.249
SMOX	-0.2547	0.09391	-2.712	0.008316
CLIC3	-0.0465	0.1102	-0.4218	0.6744
IFI27	-0.1112	0.07875	-1.413	0.1621
RTN1	0.7886	0.07675	10.28	1.087e-15
S100P	-0.4651	0.09049	-5.139	2.388e-06
